# Supplementary material for: Synthetic production of prenylated naringenins in yeast using promiscuous microbial prenyltransferases
Source: Metab Eng Commun. 2021 Mar 19;12:e00169. doi: 10.1016/j.mec.2021.e00169 (PMC8040282; doi:10.1016/j.mec.2021.e00169)
Supplement: Multimedia component 1 [file mmc1.xml]

<?xml version="1.0" encoding="UTF-8" standalone="no"?><data:data><datasets><author>junjun@port.kobe-u.ac.jp</author><type>0</type><dataset><value>1</value><reason>Data will be made available on request</reason><comments/></dataset></datasets></data:data>
